# Supplementary material for: Natural soil biotin application activates soil beneficial microorganisms to improve the thermotolerance of Chinese cabbage
Source: Front Microbiol. 2024 Jul 4;15:1408359. doi: 10.3389/fmicb.2024.1408359 (PMC11254703; doi:10.3389/fmicb.2024.1408359)
Supplement: Supplementary file 1 [file Table_1.XLSX]

## Sheet: AllSample_GC_Q.stat
Supplementary table 1. The number of reads generated for each sample
Sample ID	Raw Reads	Clean Reads	Denoised Reads	Merged Reads	Non-chimeric Reads
CK	79815	79469	77827	76408	76374
SH2O	159944	159201	156922	155115	153691
SNSBS	80086	79749	77914	76291	76265
