# Supplementary material for: Natural soil biotin application activates soil beneficial microorganisms to improve the thermotolerance of Chinese cabbage
Source: Front Microbiol. 2024 Jul 4;15:1408359. doi: 10.3389/fmicb.2024.1408359 (PMC11254703; doi:10.3389/fmicb.2024.1408359)
Supplement: Supplementary file 3 [file Table_3.XLSX]

## Sheet: Sheet1
Supplementary table 3. Designation of agronomic traits and description of trait measurements
Agronomic traits	Valuation criteria (units)
Plant height	The natural vertical height from the ground to the highest point of the plant (cm)
Plant breadth	Plant rosette leaves spread at maximum horizontal distance (cm)
Plant weight	Biological weight of plant after removal of roots (g)
Blade quantity	Record the number of all existing leaves the plant has developed
Maximum leaf length	Maximum length from petiole base to tip of open leaf (cm)
Maximum leaf width	Maximum width of the widest part of a spreading blade (cm)
