# Supplementary material for: Natural soil biotin application activates soil beneficial microorganisms to improve the thermotolerance of Chinese cabbage
Source: Front Microbiol. 2024 Jul 4;15:1408359. doi: 10.3389/fmicb.2024.1408359 (PMC11254703; doi:10.3389/fmicb.2024.1408359)
Supplement: Supplementary file 4 [file Table_4.XLSX]

## Sheet: AllSample_GC_Q.stat
Supplementary table 4. The content of element organic matter
Element index	Content
pH	7
Nitrogen	0.322 g‧L‒1
Phosphorus	19.794 mg‧L‒1
Potassium	8.000 mg‧L‒1
COD	48.000 mg‧L‒1
