# Supplementary material for: Natural soil biotin application activates soil beneficial microorganisms to improve the thermotolerance of Chinese cabbage
Source: Front Microbiol. 2024 Jul 4;15:1408359. doi: 10.3389/fmicb.2024.1408359 (PMC11254703; doi:10.3389/fmicb.2024.1408359)
Supplement: Supplementary file 5 [file Table_5.XLSX]

## Sheet: AllSample_GC_Q.stat
Supplementary table 5. The dominant fungal groups in the NSB
Fungal groups	Proportion
Ascomycota	0.7023
Mortierellomycota	0.1635
Phosphorus	0.0545
Potassium	0.0451
COD	0.0176
